# Supplementary material for: Rationalizing the Dependence of Poly (Vinylidene Difluoride) (PVDF) Rheological Performance on the Nano-Silica
Source: Nanomaterials (Basel). 2023 Mar 18;13(6):1096. doi: 10.3390/nano13061096 (PMC10056420; doi:10.3390/nano13061096)
Supplement: Supplementary file 1 [file nanomaterials-13-01096-s001.zip]

Archive with 1 entries (1 files):
- nanomaterials-2256377-supplementary.pdf
